# Supplementary material for: IKZF1 Variants Predicted Poor Outcomes in Acute Myeloid Leukemia Patients with CEBPA bZIP In-Frame Mutations
Source: Cancers (Basel). 2025 Jul 29;17(15):2494. doi: 10.3390/cancers17152494 (PMC12346723; doi:10.3390/cancers17152494)
Supplement: Supplementary file 1 [file cancers-17-02494-s001.zip]

Archive with 1 entries (1 files):
- cancers-3720491-supplementary.pdf
